# Supplementary material for: Predictive modeling of antibiotic eradication therapy success for new-onset Pseudomonas aeruginosa pulmonary infections in children with cystic fibrosis
Source: PLoS Comput Biol. 2023 Sep 6;19(9):e1011424. doi: 10.1371/journal.pcbi.1011424 (PMC10506723; doi:10.1371/journal.pcbi.1011424)
Supplement: S1 Table — (XLSX) [file pcbi.1011424.s001.xlsx]

## Sheet: SupplementaryTable1
Isolate	Date	Sequencing	Patient	ST	AET (Failure=1, Eradication=0)	BAPS
PA10	2011-05-27	Original	SK002	865	1	1
PA1012	2015-10-16	Original	SK032	110	0	2
PA1013	2015-10-16	Original	SK032	110	0	2
PA1014	2015-10-16	Original	SK032	110	0	2
PA1015	2015-10-16	Original	SK032	110	0	2
PA1019	2015-08-04	Original	SK064	-	0	3
PA1020	2015-08-04	Original	SK064	-	0	3
PA1021	2014-09-15	Original	SK065	589	0	3
PA1022	2014-09-15	Original	SK065	589	0	3
PA1023	2014-09-15	Original	SK065	589	0	3
PA1024	2014-09-15	Original	SK065	589	0	3
PA1029	2014-09-15	Original	SK065	589	0	3
PA1030	2014-09-15	Original	SK065	589	0	3
PA1031	2014-09-26	Original	SK066	663	0	3
PA1032	2014-09-26	Original	SK066	663	0	3
PA1033	2014-09-26	Original	SK066	663	0	3
PA1034	2014-09-26	Original	SK066	663	0	3
PA1039	2014-09-26	Original	SK066	663	0	3
PA1040	2014-09-26	Original	SK066	663	0	3
PA1041	2014-05-09	Original	SK067	639	0	3
PA1042	2014-05-09	Original	SK067	639	0	3
PA1043	2014-10-24	Original	SK054	17	0	4
PA1044	2014-10-24	Original	SK054	17	0	4
PA1045	2014-10-24	Original	SK054	17	0	4
PA1046	2014-10-24	Original	SK054	17	0	4
PA1049	2014-10-24	Original	SK054	17	0	4
PA1050	2014-10-24	Original	SK054	17	0	4
PA1051	2014-10-24	Original	SK054	17	0	4
PA1052	2014-10-24	Original	SK054	17	0	4
PA1053	2014-11-07	Original	SK068	252	0	3
PA1054	2014-11-07	Original	SK068	252	0	3
PA1055	2014-11-07	Original	SK068	252	0	3
PA1056	2014-11-07	Original	SK068	252	0	3
PA1061	2015-09-22	Original	SK069	381	1	5
PA1062	2015-09-22	Original	SK069	381	1	5
PA1063	2015-09-22	Original	SK069	381	1	5
PA1064	2015-09-22	Original	SK069	381	1	5
PA1066	2015-09-22	Original	SK069	381	1	5
PA1067	2015-09-22	Original	SK069	381	1	5
PA1068	2015-09-22	Original	SK069	381	1	5
PA1069	2015-09-22	Original	SK069	381	1	5
PA1070	2015-09-22	Original	SK069	381	1	5
PA1071	2015-09-22	Original	SK069	1684	1	3
PA1073	2015-07-31	Original	SK070	439	0	3
PA1074	2015-07-31	Original	SK070	439	0	3
PA1075	2015-07-31	Original	SK070	439	0	3
PA1076	2015-07-31	Original	SK070	439	0	3
PA1078	2015-07-31	Original	SK070	439	0	3
PA1079	2015-07-31	Original	SK070	439	0	3
PA1080	2015-07-31	Original	SK070	439	0	3
PA1081	2015-07-31	Original	SK070	439	0	3
PA1083	2015-07-31	Original	SK070	439	0	3
PA1084	2015-07-31	Original	SK070	439	0	3
PA1085	2015-10-14	Original	SK071	17	0	4
PA1086	2015-10-14	Original	SK071	17	0	4
PA1087	2015-01-23	Original	SK053	2537	0	3
PA1088	2015-01-23	Original	SK053	2537	0	3
PA1089	2015-01-23	Original	SK053	2537	0	3
PA1090	2015-01-23	Original	SK053	2537	0	3
PA1094	2015-01-23	Original	SK053	2537	0	3
PA1095	2015-01-23	Original	SK053	2537	0	3
PA1096	2015-01-23	Original	SK053	2537	0	3
PA1097	2015-01-23	Original	SK053	2537	0	3
PA1107	2015-07-07	Original	SK072	875	1	6
PA1108	2015-07-07	Original	SK072	875	1	6
PA1109	2015-07-07	Original	SK072	875	1	6
PA1110	2015-07-07	Original	SK072	875	1	6
PA1112	2015-07-07	Original	SK072	875	1	6
PA1113	2015-07-07	Original	SK072	875	1	6
PA1114	2015-07-07	Original	SK072	875	1	6
PA1115	2015-07-07	Original	SK072	875	1	6
PA1119	2015-07-07	Original	SK072	875	1	6
PA1120	2015-07-07	Original	SK072	875	1	6
PA1121	2015-07-07	Original	SK072	875	1	6
PA1122	2015-07-07	Original	SK072	875	1	6
PA1136	2015-02-03	Original	SK073	244	0	7
PA1137	2015-02-03	Original	SK073	244	0	7
PA1138	2015-02-03	Original	SK073	244	0	7
PA1139	2015-02-03	Original	SK073	244	0	7
PA1141	2015-02-03	Original	SK073	244	0	7
PA1142	2015-02-03	Original	SK073	244	0	7
PA1143	2015-02-03	Original	SK073	244	0	7
PA1144	2015-02-03	Original	SK073	244	0	7
PA1187	2014-04-24	Original	SK074	644	0	3
PA1188	2014-04-24	Original	SK074	644	0	3
PA1189	2014-04-24	Original	SK074	644	0	3
PA1190	2014-04-24	Original	SK074	644	0	3
PA1191	2014-04-24	Original	SK074	644	0	3
PA1195	2013-08-30	Original	SK075	244	0	7
PA1196	2013-08-30	Original	SK075	244	0	7
PA1197	2013-08-30	Original	SK075	244	0	7
PA1198	2013-08-30	Original	SK075	244	0	7
PA1199	2013-08-30	Original	SK075	244	0	7
PA1200	2013-08-30	Original	SK075	244	0	7
PA1201	2013-08-30	Original	SK075	244	0	7
PA1202	2013-08-30	Original	SK075	244	0	7
PA130	2011-04-01	Original	SK005	845	0	4
PA1376	2013-12-18	FollowUp	SK033	110	1	2
PA1377	2013-12-18	FollowUp	SK033	110	1	2
PA1378	2013-12-18	FollowUp	SK033	110	1	2
PA1379	2013-12-18	FollowUp	SK033	110	1	2
PA1380	2013-12-18	FollowUp	SK033	110	1	2
PA1381	2013-12-18	FollowUp	SK033	110	1	2
PA1382	2013-08-01	FollowUp	SK041	1007	1	8
PA1383	2013-08-01	FollowUp	SK041	1007	1	8
PA1384	2013-08-01	FollowUp	SK041	1007	1	8
PA1385	2013-08-01	FollowUp	SK041	1007	1	8
PA1386	2013-08-01	FollowUp	SK041	1007	1	8
PA1387	2013-08-01	FollowUp	SK041	1007	1	8
PA1388	2013-08-01	FollowUp	SK041	1007	1	8
PA1389	2013-08-01	FollowUp	SK041	2339	1	3
PA1390	2013-08-01	FollowUp	SK041	1007	1	8
PA1391	2013-08-01	FollowUp	SK041	1007	1	8
PA1392	2013-08-01	FollowUp	SK041	1007	1	8
PA1393	2013-08-01	FollowUp	SK041	1007	1	8
PA1394	2013-08-01	FollowUp	SK041	1007	1	8
PA1395	2013-08-01	FollowUp	SK041	1007	1	8
PA1396	2013-08-01	FollowUp	SK041	1007	1	8
PA1397	2015-11-24	FollowUp	SK069	1684	1	3
PA1398	2015-11-24	FollowUp	SK069	1684	1	3
PA1399	2015-11-24	FollowUp	SK069	1684	1	3
PA14	2011-05-27	Original	SK002	865	1	1
PA1400	2015-11-24	FollowUp	SK069	357	1	9
PA1401	2015-11-24	FollowUp	SK069	381	1	5
PA1402	2015-11-24	FollowUp	SK069	381	1	5
PA1403	2014-01-31	FollowUp	SK039	17	1	4
PA1404	2014-01-31	FollowUp	SK039	17	1	4
PA1405	2014-01-31	FollowUp	SK039	17	1	4
PA1406	2014-01-31	FollowUp	SK039	17	1	4
PA1407	2014-01-31	FollowUp	SK039	17	1	4
PA1408	2014-01-31	FollowUp	SK039	17	1	4
PA1409	2014-01-31	FollowUp	SK039	17	1	4
PA1410	2014-01-31	FollowUp	SK039	17	1	4
PA1411	2014-01-31	FollowUp	SK039	17	1	4
PA1412	2014-08-26	FollowUp	SK043	1930	1	3
PA1413	2014-08-26	FollowUp	SK043	1930	1	3
PA1414	2014-08-26	FollowUp	SK043	-	1	10
PA1415	2014-08-26	FollowUp	SK043	-	1	10
PA1416	2014-08-26	FollowUp	SK043	-	1	10
PA1417	2014-08-26	FollowUp	SK043	-	1	10
PA1418	2014-12-26	FollowUp	SK046	1858	1	11
PA1419	2014-12-26	FollowUp	SK046	1858	1	11
PA1420	2014-12-26	FollowUp	SK046	1858	1	11
PA1421	2014-12-26	FollowUp	SK046	1858	1	11
PA1422	2014-12-26	FollowUp	SK046	1858	1	11
PA1423	2014-12-26	FollowUp	SK046	1858	1	11
PA1424	2014-09-11	Original	SK047	2339	1	3
PA1425	2014-09-11	Original	SK047	2339	1	3
PA1426	2014-09-11	Original	SK047	2339	1	3
PA1427	2014-09-11	Original	SK047	2339	1	3
PA1428	2014-09-11	Original	SK047	2339	1	3
PA1429	2014-09-11	Original	SK047	2339	1	3
PA1430	2014-08-15	FollowUp	SK042	1189	1	6
PA1431	2014-08-15	FollowUp	SK042	1189	1	6
PA1432	2014-08-15	FollowUp	SK042	1189	1	6
PA1433	2013-01-04	FollowUp	SK055	17	1	4
PA1434	2013-01-04	FollowUp	SK055	17	1	4
PA1435	2013-01-04	FollowUp	SK055	17	1	4
PA152	2011-04-01	Original	SK005	845	0	4
PA160	2011-04-01	Original	SK005	845	0	4
PA17	2011-05-27	Original	SK002	865	1	1
PA180	2011-04-01	Original	SK005	845	0	4
PA19	2011-05-27	Original	SK002	865	1	1
PA196	2011-04-01	Original	SK005	845	0	4
PA200	2011-04-01	Original	SK005	845	0	4
PA21	2011-05-27	Original	SK002	865	1	1
PA217	2011-07-22	Original	SK006	155	0	12
PA225	2011-07-22	Original	SK006	155	0	12
PA23	2011-05-27	Original	SK002	865	1	1
PA235	2011-07-22	Original	SK006	155	0	12
PA250	2011-07-22	Original	SK006	155	0	12
PA251	2011-07-22	Original	SK006	27	0	13
PA257	2011-08-26	Original	SK007	27	1	13
PA258	2011-08-26	Original	SK007	27	1	13
PA259	2011-09-02	Original	SK008	1858	0	11
PA26	2011-05-27	Original	SK002	865	1	1
PA263	2011-09-02	Original	SK008	1858	0	11
PA265	2011-09-02	Original	SK008	1858	0	11
PA270	2011-09-02	Original	SK008	1858	0	11
PA273	2011-09-02	Original	SK009	612	0	14
PA275	2011-07-12	Original	SK009	612	0	14
PA276	2011-07-12	Original	SK009	612	0	14
PA278	2011-07-12	Original	SK009	612	0	14
PA280	2011-07-12	Original	SK009	612	0	14
PA282	2011-07-12	Original	SK009	612	0	14
PA288	2011-11-25	Original	SK010	179	0	12
PA290	2011-11-25	Original	SK010	179	0	12
PA293	2011-11-25	Original	SK010	179	0	12
PA298	2011-11-29	Original	SK011	348	0	3
PA30	2011-07-05	Original	SK003	274	0	3
PA303	2011-10-04	Original	SK013	1105	0	3
PA304	2011-10-04	Original	SK013	1105	0	3
PA306	2011-05-03	Original	SK014	155	0	12
PA310	2011-05-03	Original	SK014	155	0	12
PA315	2011-05-03	Original	SK014	155	0	12
PA317	2011-05-03	Original	SK014	258	0	3
PA318	2011-09-29	Original	SK015	198	0	15
PA323	2011-09-29	Original	SK015	258	0	3
PA325	2011-09-29	Original	SK015	198	0	15
PA326	2011-09-29	Original	SK015	198	0	15
PA327	2011-09-29	Original	SK015	198	0	15
PA330	2011-06-03	Original	SK016	390	1	16
PA331	2011-06-03	Original	SK016	390	1	16
PA332	2011-06-03	Original	SK016	390	1	16
PA335	2011-06-03	Original	SK016	390	1	16
PA336	2011-06-03	Original	SK016	390	1	16
PA337	2011-06-03	Original	SK016	390	1	16
PA340	2011-06-03	Original	SK016	390	1	16
PA341	2011-06-03	Original	SK016	390	1	16
PA342	2011-06-03	Original	SK016	390	1	16
PA343	2011-06-03	Original	SK016	390	1	16
PA358	2012-06-19	Original	SK009	612	0	14
PA359	2012-06-19	Original	SK009	612	0	14
PA36	2011-07-05	Original	SK003	274	0	3
PA360	2012-06-19	Original	SK009	612	0	14
PA366	2012-09-25	Original	SK017	244	0	7
PA367	2012-01-17	Original	SK018	708	0	3
PA369	2012-01-17	Original	SK018	708	0	3
PA37	2011-07-05	Original	SK003	274	0	3
PA375	2012-08-28	Original	SK028	257	1	3
PA379	2012-10-19	Original	SK020	17	1	4
PA380	2012-10-19	Original	SK020	17	1	4
PA385	2012-10-19	Original	SK020	17	1	4
PA388	2012-10-19	Original	SK020	17	1	4
PA39	2011-07-05	Original	SK003	274	0	3
PA390	2012-06-15	Original	SK021	385	0	3
PA391	2012-06-15	Original	SK021	385	0	3
PA392	2012-06-15	Original	SK021	385	0	3
PA393	2012-06-15	Original	SK021	385	0	3
PA395	2012-06-15	Original	SK021	385	0	3
PA400	2012-10-02	Original	SK014	198	0	15
PA401	2012-10-02	Original	SK014	198	0	15
PA402	2012-10-02	Original	SK014	198	0	15
PA404	2012-10-02	Original	SK014	198	0	15
PA405	2012-10-02	Original	SK014	198	0	15
PA406	2012-10-02	Original	SK014	198	0	15
PA409	2012-10-02	Original	SK014	198	0	15
PA410	2012-10-02	Original	SK014	198	0	15
PA411	2012-10-02	Original	SK014	198	0	15
PA412	2012-10-02	Original	SK014	198	0	15
PA417	2012-09-19	Original	SK022	-	0	3
PA418	2012-09-19	Original	SK022	-	0	3
PA419	2012-09-19	Original	SK022	-	0	3
PA420	2012-09-19	Original	SK022	-	0	3
PA427	1999-12-30	Original	SK023	-	0	3
PA428	2012-08-02	Original	SK024	299	0	3
PA429	2012-08-02	Original	SK024	299	0	3
PA430	2012-08-02	Original	SK024	299	0	3
PA431	2012-08-02	Original	SK024	299	0	3
PA432	2012-08-02	Original	SK024	299	0	3
PA433	2012-08-02	Original	SK024	299	0	3
PA446	2012-04-17	Original	SK025	612	0	14
PA447	2012-04-17	Original	SK025	612	0	14
PA448	2012-04-17	Original	SK025	612	0	14
PA450	2012-04-17	Original	SK025	612	0	14
PA451	2012-04-17	Original	SK025	612	0	14
PA452	2012-04-17	Original	SK025	612	0	14
PA453	2012-04-30	Original	SK026	2524	0	6
PA455	2012-04-30	Original	SK026	2524	0	6
PA457	2012-04-30	Original	SK026	2524	0	6
PA459	2012-04-30	Original	SK026	2524	0	6
PA465	2012-08-28	Original	SK028	17	1	4
PA471	2013-07-30	Original	SK029	244	0	7
PA472	2013-07-30	Original	SK029	27	0	13
PA473	2013-07-30	Original	SK029	27	0	13
PA475	2013-07-30	Original	SK029	110	0	2
PA476	2013-07-30	Original	SK029	110	0	2
PA479	2013-08-27	Original	SK030	110	0	2
PA480	2013-08-27	Original	SK030	2625	0	17
PA483	2013-08-27	Original	SK030	2238	0	3
PA487	2013-10-04	Original	SK031	274	0	3
PA50	2011-04-19	Original	SK004	381	0	5
PA501	2013-10-04	Original	SK032	110	0	2
PA502	2013-10-04	Original	SK032	110	0	2
PA503	2013-11-05	Original	SK033	110	1	2
PA504	2013-11-05	Original	SK033	110	1	2
PA505	2013-11-05	Original	SK033	110	1	2
PA506	2013-11-05	Original	SK033	110	1	2
PA507	2013-10-11	Original	SK034	242	0	14
PA508	2013-10-11	Original	SK034	242	0	14
PA509	2013-10-11	Original	SK034	242	0	14
PA51	2011-04-19	Original	SK004	381	0	5
PA510	2013-10-11	Original	SK034	242	0	14
PA511	2013-10-11	Original	SK034	242	0	14
PA512	2013-10-11	Original	SK034	242	0	14
PA513	2013-04-06	Original	SK035	242	0	3
PA514	2013-04-06	Original	SK035	242	0	3
PA52	2011-04-19	Original	SK004	381	0	5
PA521	2012-06-05	Original	SK036	1858	0	11
PA525	2012-06-05	Original	SK036	1858	0	11
PA526	2012-06-05	Original	SK036	1858	0	11
PA527	2012-06-05	Original	SK036	1858	0	11
PA53	2011-04-19	Original	SK004	381	0	5
PA539	2014-02-04	Original	SK038	390	0	16
PA540	2014-02-04	Original	SK038	390	0	16
PA541	2014-02-04	Original	SK038	390	0	16
PA544	1999-12-30	Original	SK038	390	0	16
PA551	2013-12-06	Original	SK039	390	1	16
PA552	2013-12-06	Original	SK039	390	1	16
PA553	2013-12-06	Original	SK039	390	1	16
PA554	2013-12-06	Original	SK039	390	1	16
PA557	2012-06-22	Original	SK040	179	0	12
PA558	2012-06-22	Original	SK040	390	0	16
PA559	2012-06-22	Original	SK040	390	0	16
PA560	2012-06-22	Original	SK040	179	0	12
PA562	2012-06-22	Original	SK040	179	0	12
PA563	2012-06-22	Original	SK040	179	0	12
PA565	2013-03-25	Original	SK041	1007	1	8
PA566	2013-03-25	Original	SK041	242	0	14
PA567	2013-03-25	Original	SK041	1007	1	8
PA568	2013-03-25	Original	SK041	1007	1	8
PA569	2013-05-28	Original	SK042	242	0	14
PA570	2013-05-28	Original	SK042	242	0	14
PA571	2013-05-28	Original	SK042	242	0	14
PA572	2014-08-26	Original	SK043	1930	1	3
PA573	2016-09-09	Original	SK043	1930	1	3
PA575	2014-05-09	Original	SK044	871	0	3
PA577	2014-04-25	Original	SK012	871	0	3
PA578	2014-04-25	Original	SK012	111	0	3
PA579	2014-04-25	Original	SK012	1858	0	11
PA580	2014-09-12	Original	SK046	1858	1	11
PA581	2014-09-12	Original	SK046	1858	1	11
PA583	2014-09-11	Original	SK047	2339	1	3
PA593	2011-07-15	Original	SK049	2625	0	17
PA594	2011-07-15	Original	SK049	2625	0	17
PA595	2011-07-15	Original	SK049	2625	0	17
PA596	2011-07-15	Original	SK049	2625	0	17
PA6	2011-10-18	Original	SK001	3142	0	3
PA600	2011-07-15	Original	SK049	-	0	1
PA601	2011-07-15	Original	SK049	244	0	7
PA602	2011-07-15	Original	SK049	244	0	7
PA603	2011-07-15	Original	SK049	244	0	7
PA605	2011-07-15	Original	SK049	244	0	7
PA606	2011-07-15	Original	SK049	244	0	7
PA607	2011-07-15	Original	SK049	395	0	3
PA610	2011-07-15	Original	SK049	395	0	3
PA634	2011-08-23	Original	SK050	-	0	3
PA635	2011-08-23	Original	SK050	-	0	3
PA636	2011-08-23	Original	SK050	-	0	3
PA640	2011-08-23	Original	SK050	296	0	9
PA641	2011-08-23	Original	SK050	-	0	3
PA642	2011-08-23	Original	SK050	296	0	9
PA644	2011-08-23	Original	SK050	-	0	3
PA645	2011-08-23	Original	SK050	-	0	3
PA646	2011-08-23	Original	SK050	-	0	3
PA648	2011-08-23	Original	SK050	-	0	9
PA649	2011-08-23	Original	SK050	296	0	9
PA650	2011-08-23	Original	SK050	296	0	9
PA652	2011-10-18	Original	SK051	2132	1	15
PA653	2011-10-18	Original	SK051	2132	1	15
PA667	2011-12-08	Original	SK052	27	0	13
PA668	2011-12-08	Original	SK052	27	0	13
PA669	2011-12-08	Original	SK052	27	0	13
PA670	2011-12-08	Original	SK052	27	0	13
PA673	2011-12-08	Original	SK052	27	0	13
PA674	2011-12-08	Original	SK052	27	0	13
PA691	2012-01-31	Original	SK053	-	0	3
PA692	2012-01-31	Original	SK053	-	0	3
PA693	2012-01-31	Original	SK053	-	0	3
PA694	2012-01-31	Original	SK053	-	0	3
PA695	2012-01-31	Original	SK053	-	0	3
PA696	2012-01-31	Original	SK053	-	0	3
PA7	2011-05-27	Original	SK002	865	1	1
PA736	2012-05-23	Original	SK054	676	0	3
PA737	2012-05-23	Original	SK054	676	0	3
PA738	2012-05-23	Original	SK054	676	0	3
PA739	2012-05-23	Original	SK054	676	0	3
PA740	2012-05-23	Original	SK054	676	0	3
PA741	2012-05-23	Original	SK054	676	0	3
PA742	2012-05-23	Original	SK054	676	0	3
PA743	2012-05-23	Original	SK054	676	0	3
PA769	2012-10-05	Original	SK055	17	1	4
PA770	2012-10-05	Original	SK055	17	1	4
PA771	2012-10-05	Original	SK055	17	1	4
PA777	2012-07-10	Original	SK056	-	0	9
PA784	2014-06-24	Original	SK042	1189	1	6
PA785	2014-06-24	Original	SK042	1189	1	6
PA786	2014-06-24	Original	SK042	1189	1	6
PA787	2014-06-24	Original	SK042	1189	1	6
PA788	2014-06-24	Original	SK042	1189	1	6
PA789	2014-06-24	Original	SK042	1189	1	6
PA790	2014-06-24	Original	SK042	1189	1	6
PA791	2014-06-24	Original	SK042	1189	1	6
PA8	2011-05-27	Original	SK002	865	1	1
PA814	2015-11-17	Original	SK057	244	1	7
PA815	2015-11-17	Original	SK057	244	1	7
PA816	2015-11-17	Original	SK057	244	1	7
PA817	2015-11-17	Original	SK057	244	1	7
PA818	2015-11-17	Original	SK057	244	1	7
PA819	2015-11-17	Original	SK057	244	1	7
PA820	2015-11-17	Original	SK057	244	1	7
PA821	2015-11-17	Original	SK057	244	1	7
PA827	2015-06-09	Original	SK014	2933	0	3
PA828	2015-06-09	Original	SK014	2933	0	3
PA829	2015-06-09	Original	SK014	2933	0	3
PA831	2015-06-09	Original	SK014	2933	0	3
PA832	2015-06-09	Original	SK014	2933	0	3
PA833	2015-06-09	Original	SK014	2933	0	3
PA835	2015-06-09	Original	SK014	2933	0	3
PA836	2015-06-09	Original	SK014	2933	0	3
PA837	2015-10-23	Original	SK006	1218	1	3
PA838	2015-10-23	Original	SK006	1218	1	3
PA839	2015-10-23	Original	SK006	1218	1	3
PA840	2015-10-23	Original	SK006	1218	1	3
PA841	2015-10-23	Original	SK006	1218	1	3
PA842	2015-10-23	Original	SK006	1218	1	3
PA843	2015-10-23	Original	SK006	1218	1	3
PA844	2015-10-23	Original	SK006	1218	1	3
PA846	2015-11-19	Original	SK049	-	0	9
PA847	2015-11-19	Original	SK049	-	0	9
PA848	2015-11-19	Original	SK049	-	0	9
PA855	2011-06-07	Original	SK058	-	0	1
PA856	2011-06-07	Original	SK058	-	0	1
PA857	2011-06-07	Original	SK058	-	0	1
PA858	2011-06-07	Original	SK058	-	0	1
PA860	2011-06-07	Original	SK058	-	0	1
PA867	2014-01-16	Original	SK008	833	1	6
PA868	2014-01-16	Original	SK008	833	1	6
PA869	2014-01-16	Original	SK008	833	1	6
PA870	2014-01-16	Original	SK008	833	1	6
PA872	2014-01-16	Original	SK008	833	1	6
PA873	2014-01-16	Original	SK008	833	1	6
PA874	2014-01-16	Original	SK008	833	1	6
PA875	2014-01-16	Original	SK008	833	1	6
PA876	2014-01-16	Original	SK008	833	1	6
PA877	2012-11-09	Original	SK015	393	0	9
PA878	2012-11-09	Original	SK015	393	0	9
PA879	2012-11-09	Original	SK015	393	0	9
PA880	2012-11-09	Original	SK015	393	0	9
PA885	2012-11-09	Original	SK015	393	0	9
PA886	2015-06-30	Original	SK015	244	0	7
PA889	2014-08-19	Original	SK059	3067	0	10
PA890	2014-08-19	Original	SK059	3067	0	10
PA891	2014-08-19	Original	SK059	3067	0	10
PA892	2014-08-19	Original	SK059	3067	0	10
PA897	2014-08-19	Original	SK059	3067	0	10
PA898	2014-08-19	Original	SK059	3067	0	10
PA899	2014-08-19	Original	SK059	3067	0	10
PA900	2014-08-19	Original	SK059	3067	0	10
PA901	2014-01-09	Original	SK060	27	0	13
PA902	2014-01-09	Original	SK060	27	0	13
PA903	2014-01-09	Original	SK060	27	0	13
PA904	2014-01-09	Original	SK060	27	0	13
PA906	2015-06-29	Original	SK060	27	1	13
PA907	2015-06-29	Original	SK060	27	1	13
PA908	2015-06-29	Original	SK060	27	1	13
PA909	2015-06-29	Original	SK060	27	1	13
PA911	2015-06-29	Original	SK060	27	1	13
PA912	2015-06-29	Original	SK060	27	1	13
PA914	2015-06-29	Original	SK060	27	1	13
PA916	2015-09-01	Original	SK036	308	0	9
PA917	2015-09-01	Original	SK036	308	0	9
PA918	2015-09-01	Original	SK036	308	0	9
PA920	2015-07-31	Original	SK010	179	1	12
PA921	2015-07-31	Original	SK010	179	1	12
PA923	2015-07-31	Original	SK010	179	1	12
PA924	2012-01-20	Original	SK061	179	1	12
PA925	2012-01-20	Original	SK061	179	1	12
PA926	2012-01-20	Original	SK061	179	1	12
PA927	2012-01-20	Original	SK061	179	1	12
PA944	2014-04-08	Original	SK062	27	0	13
PA945	2014-04-08	Original	SK062	27	0	13
PA946	2014-04-08	Original	SK062	27	0	13
PA947	2014-04-08	Original	SK062	27	0	13
PA948	2014-04-08	Original	SK062	27	0	13
PA949	2014-04-08	Original	SK062	27	0	13
PA951	2014-04-08	Original	SK062	27	0	13
PA952	2014-04-08	Original	SK062	27	0	13
PA953	2014-04-08	Original	SK062	27	0	13
PA966	2014-10-17	Original	SK040	2625	0	17
PA967	2014-10-17	Original	SK040	2625	0	17
PA968	2014-10-17	Original	SK040	2625	0	17
PA969	2014-10-17	Original	SK040	2625	0	17
PA97	2011-04-01	Original	SK005	845	0	4
PA971	2014-10-17	Original	SK040	2625	0	17
PA972	2014-10-17	Original	SK040	2625	0	17
PA973	2014-10-17	Original	SK040	2625	0	17
PA974	2014-10-17	Original	SK040	2625	0	17
PA976	2015-11-17	Original	SK040	882	0	3
PA977	2015-11-17	Original	SK040	882	0	3
PA978	2015-11-17	Original	SK040	2625	0	17
PA979	2015-11-17	Original	SK040	2625	0	17
PA981	2015-11-17	Original	SK040	882	0	3
PA982	2015-11-17	Original	SK040	2625	0	17
PA983	2015-11-17	Original	SK040	2625	0	17
PA984	2015-11-17	Original	SK040	2625	0	17
PA986	2014-01-31	Original	SK063	381	0	5
PA987	2014-01-31	Original	SK063	381	0	5
PA989	2014-01-31	Original	SK063	381	0	5
PA990	2014-01-31	Original	SK063	381	0	5
PA991	2014-01-31	Original	SK063	381	0	5
PA992	2014-01-31	Original	SK063	840	0	3
PA993	2014-01-31	Original	SK063	381	0	5
PA994	2014-01-31	Original	SK063	840	0	3
