# Supplementary material for: Predictive modeling of antibiotic eradication therapy success for new-onset Pseudomonas aeruginosa pulmonary infections in children with cystic fibrosis
Source: PLoS Comput Biol. 2023 Sep 6;19(9):e1011424. doi: 10.1371/journal.pcbi.1011424 (PMC10506723; doi:10.1371/journal.pcbi.1011424)
Supplement: S2 Table — (XLSX) [file pcbi.1011424.s002.xlsx]

## Sheet: SupplementaryTable2
Row.names	Pangenome	CorrGroup	Mean	std	Region	Model
group_1969	Core	1	0.0406	0.0150877	Coding	RF_PSC
nimR_8	Soft Core	2	0.0366	0.0187734	Coding	RF_PSC
group_5119	Cloud Genes	3	0.0232	0.0140627	Coding	RF_PSC
group_888	Soft Core	3	0.0232	0.0140627	Non-coding	RF_PSC
hyuC	Core	3	0.0232	0.0140627	Coding	RF_PSC
phnK	Core	3	0.0232	0.0140627	Coding	RF_PSC
yddE_2	Core	3	0.0232	0.0140627	Non-coding	RF_PSC
group_1043	Cloud Genes	4	0.0224	0.0133507	Coding	RF_PSC
group_3724	Soft Core	4	0.0224	0.0133507	Coding	RF_PSC
group_467	Shell Genes	4	0.0224	0.0133507	Coding	RF_PSC
ycaC_1	Core	4	0.0224	0.0133507	Coding	RF_PSC
group_635	Core	5	0.0218	0.0138838	Coding	RF_PSC
group_8453	Cloud Genes	5	0.0218	0.0138838	Coding	RF_PSC
group_1061	Cloud Genes	6	0.0216	0.0137637	Non-coding	RF_PSC
group_6931	Cloud Genes	6	0.0216	0.0137637	Non-coding	RF_PSC
group_3	Soft Core	7	0.0212	0.0140911	Coding	RF_PSC
group_3051	Core	7	0.0212	0.0140911	Coding	RF_PSC
group_3719	Core	7	0.0212	0.0140911	Coding	RF_PSC
group_4529	Cloud Genes	7	0.0212	0.0140911	Coding	RF_PSC
group_4568	Core	7	0.0212	0.0140911	Coding	RF_PSC
group_637	Shell Genes	7	0.0212	0.0140911	Coding	RF_PSC
dltA_2	Core	8	0.0206	0.0107536	Coding	RF_PSC
group_3219	Core	8	0.0206	0.0107536	Coding	RF_PSC
rfbB	Soft Core	8	0.0206	0.0107536	Coding	RF_PSC
group_14963	Core	9	0.0198	0.0131134	Coding	RF_PSC
group_8101	Cloud Genes	9	0.0198	0.0131134	Coding	RF_PSC
flhA	Core	10	0.018	0.0131149	Coding	RF_PSC
group_160	Shell Genes	10	0.018	0.0131149	Non-coding	RF_PSC
group_1981	Core	10	0.018	0.0131149	Non-coding	RF_PSC
group_3342	Core	10	0.018	0.0131149	Non-coding	RF_PSC
group_3680	Soft Core	10	0.018	0.0131149	Coding	RF_PSC
group_5847	Soft Core	10	0.018	0.0131149	Coding	RF_PSC
group_5923	Soft Core	10	0.018	0.0131149	Non-coding	RF_PSC
mntH_1	Core	10	0.018	0.0131149	Coding	RF_PSC
rcsC_1	Soft Core	10	0.018	0.0131149	Coding	RF_PSC
soxA	Core	10	0.018	0.0131149	Non-coding	RF_PSC
group_468	Cloud Genes	11	0.0174	0.0143262	Coding	RF_PSC
yhcG	Shell Genes	11	0.0174	0.0143262	Coding	RF_PSC
alsT_1	Soft Core	12	0.0162	0.00784602	Coding	RF_PSC
gpx1	Core	12	0.0162	0.00784602	Non-coding	RF_PSC
group_2026	Core	12	0.0162	0.00784602	Coding	RF_PSC
msrB	Core	12	0.0162	0.00784602	Non-coding	RF_PSC
ddl_2	Soft Core	13	0.014	0.0121655	Coding	RF_PSC
group_4250	Cloud Genes	14	0.014	0.0182209	Coding	RF_PSC
group_53	Shell Genes	13	0.014	0.0121655	Coding	RF_PSC
group_941	Soft Core	14	0.014	0.0182209	Coding	RF_PSC
group_106	Shell Genes	15	0.0124	0.00970773	Coding	RF_PSC
mrpA_2	Cloud Genes	15	0.0124	0.00970773	Coding	RF_PSC
clsC	Soft Core	16	0.0118	0.00983667	Coding	RF_PSC
group_5201	Cloud Genes	16	0.0118	0.00983667	Non-coding	RF_PSC
qseC_2	Core	16	0.0118	0.00983667	Coding	RF_PSC
clpP_3	Core	18	0.0094	0.00998198	Coding	RF_PSC
group_1841	Soft Core	17	0.0094	0.00998198	Non-coding	RF_PSC
fgd	Soft Core	20	0.0092	0.00996795	Coding	RF_PSC
group_14950	Core	20	0.0092	0.00996795	Coding	RF_PSC
group_16072	Core	20	0.0092	0.00996795	Non-coding	RF_PSC
group_253	Shell Genes	19	0.0092	0.00996795	Coding	RF_PSC
group_253	Shell Genes	19	0.0092	0.00996795	Coding	RF_PSC
group_6658	Shell Genes	19	0.0092	0.00996795	Coding	RF_PSC
sotB_1	Core	20	0.0092	0.00996795	Non-coding	RF_PSC
xerC_2	Shell Genes	20	0.0092	0.00996795	Coding	RF_PSC
actIII_2	Soft Core	21	0.0086	0.0124113	Non-coding	RF_PSC
argJ	Core	21	0.0086	0.0124113	Coding	RF_PSC
comEC	Core	21	0.0086	0.0124113	Coding	RF_PSC
fkpB	Core	21	0.0086	0.0124113	Coding	RF_PSC
group_1402	Core	21	0.0086	0.0124113	Coding	RF_PSC
group_15022	Core	21	0.0086	0.0124113	Non-coding	RF_PSC
group_15725	Core	21	0.0086	0.0124113	Coding	RF_PSC
group_16053	Core	21	0.0086	0.0124113	Coding	RF_PSC
group_2902	Soft Core	21	0.0086	0.0124113	Non-coding	RF_PSC
group_312	Shell Genes	21	0.0086	0.0124113	Coding	RF_PSC
group_3352	Core	21	0.0086	0.0124113	Non-coding	RF_PSC
pcaK_3	Core	21	0.0086	0.0124113	Non-coding	RF_PSC
preA	Core	21	0.0086	0.0124113	Non-coding	RF_PSC
group_1478	Soft Core	22	0.0082	0.00983667	Coding	RF_PSC
group_2573	Cloud Genes	22	0.0082	0.00983667	Coding	RF_PSC
gltI_2	Soft Core	23	0.008	0.0109545	Coding	RF_PSC
group_1421	Core	23	0.008	0.0109545	Coding	RF_PSC
mgtA_2	Core	23	0.008	0.0109545	Coding	RF_PSC
mgtA_2	Core	23	0.008	0.0109545	Coding	RF_PSC
gltI_1	Core	24	0.0068	0.00947418	Coding	RF_PSC
fhuA_1	Core	25	0.0066	0.00982039	Coding	RF_PSC
osmX	Soft Core	26	0.0058	0.00907524	Coding	RF_PSC
btuE_2	Core	27	0.0036	0.00768375	Coding	RF_PSC
epd_2	Soft Core	27	0.0036	0.00768375	Coding	RF_PSC
group_11655	Cloud Genes	27	0.0036	0.00768375	Coding	RF_PSC
group_1626	Shell Genes	27	0.0036	0.00768375	Coding	RF_PSC
group_2904	Soft Core	27	0.0036	0.00768375	Coding	RF_PSC
group_600	Cloud Genes	27	0.0036	0.00768375	Coding	RF_PSC
group_65	Soft Core	27	0.0036	0.00768375	Coding	RF_PSC
group_696	Soft Core	27	0.0036	0.00768375	Coding	RF_PSC
group_696	Soft Core	27	0.0036	0.00768375	Coding	RF_PSC
hemL_1	Core	27	0.0036	0.00768375	Coding	RF_PSC
macB_1	Core	27	0.0036	0.00768375	Coding	RF_PSC
pat	Core	27	0.0036	0.00768375	Coding	RF_PSC
pksS	Soft Core	27	0.0036	0.00768375	Coding	RF_PSC
sasA_11	Shell Genes	27	0.0036	0.00768375	Coding	RF_PSC
sasA_16	Core	27	0.0036	0.00768375	Coding	RF_PSC
csrA_3	Shell Genes	1	0.0374	0.0161629	Non-Coding	XGB_PSC
group_163	Shell Genes	1	0.0374	0.0161629	Coding	XGB_PSC
group_1908	Soft Core	1	0.0374	0.0161629	Non-Coding	XGB_PSC
group_5188	Cloud Genes	1	0.0374	0.0161629	Non-Coding	XGB_PSC
group_5355	Soft Core	1	0.0374	0.0161629	Coding	XGB_PSC
group_7682	Cloud Genes	1	0.0374	0.0161629	Non-Coding	XGB_PSC
slmA	Core	1	0.0374	0.0161629	Non-Coding	XGB_PSC
group_1019	Shell Genes	2	0.0348	0.0275129	Coding	XGB_PSC
group_1576	Cloud Genes	2	0.0348	0.0275129	Coding	XGB_PSC
rsgA	Core	2	0.0348	0.0275129	Coding	XGB_PSC
group_15856	Core	4	0.0268	0.0155486	Coding	XGB_PSC
group_2039	Core	4	0.0268	0.0155486	Coding	XGB_PSC
phzF_2	Shell Genes	4	0.0268	0.0155486	Coding	XGB_PSC
ahpF	Soft Core	5	0.02	0.019799	Coding	XGB_PSC
aprA_1	Core	5	0.02	0.019799	Coding	XGB_PSC
clsB	Core	5	0.02	0.019799	Coding	XGB_PSC
clsB	Core	5	0.02	0.019799	Coding	XGB_PSC
dusB	Core	5	0.02	0.019799	Coding	XGB_PSC
group_14782	Core	5	0.02	0.019799	Non-Coding	XGB_PSC
group_291	Shell Genes	5	0.02	0.019799	Coding	XGB_PSC
group_3521	Core	5	0.02	0.019799	Non-Coding	XGB_PSC
group_3943	Soft Core	5	0.02	0.019799	Coding	XGB_PSC
group_4415	Cloud Genes	5	0.02	0.019799	Coding	XGB_PSC
group_445	Shell Genes	5	0.02	0.019799	Coding	XGB_PSC
group_4690	Cloud Genes	5	0.02	0.019799	Non-Coding	XGB_PSC
group_8149	Cloud Genes	5	0.02	0.019799	Non-Coding	XGB_PSC
group_984	Soft Core	5	0.02	0.019799	Non-Coding	XGB_PSC
nadA	Core	5	0.02	0.019799	Coding	XGB_PSC
nadA	Core	5	0.02	0.019799	Coding	XGB_PSC
napA_2	Soft Core	5	0.02	0.019799	Coding	XGB_PSC
nrtD_1	Soft Core	5	0.02	0.019799	Coding	XGB_PSC
rnhB	Core	5	0.02	0.019799	Coding	XGB_PSC
yjhB_1	Core	5	0.02	0.019799	Coding	XGB_PSC
yjhB_1	Core	5	0.02	0.019799	Coding	XGB_PSC
aam_1	Core	6	0.0096	0.0179956	Coding	XGB_PSC
adk	Core	6	0.0096	0.0179956	Non-Coding	XGB_PSC
czcA_1	Core	6	0.0096	0.0179956	Coding	XGB_PSC
glgA	Soft Core	6	0.0096	0.0179956	Coding	XGB_PSC
group_5180	Soft Core	6	0.0096	0.0179956	Coding	XGB_PSC
mcpU_2	Core	6	0.0096	0.0179956	Coding	XGB_PSC
mcpU_2	Core	6	0.0096	0.0179956	Coding	XGB_PSC
mcpU_2	Core	6	0.0096	0.0179956	Coding	XGB_PSC
naiP	Soft Core	6	0.0096	0.0179956	Coding	XGB_PSC
tsaB	Soft Core	6	0.0096	0.0179956	Non-Coding	XGB_PSC
clpV1_2	Core	7	0.0092	0.00996795	Coding	XGB_PSC
clsB	Core	7	0.0092	0.00996795	Coding	XGB_PSC
group_1407	Core	7	0.0092	0.00996795	Coding	XGB_PSC
group_15494	Core	7	0.0092	0.00996795	Coding	XGB_PSC
group_15494	Core	7	0.0092	0.00996795	Coding	XGB_PSC
group_15690	Core	7	0.0092	0.00996795	Coding	XGB_PSC
group_560	Shell Genes	7	0.0092	0.00996795	Coding	XGB_PSC
norG_2	Soft Core	7	0.0092	0.00996795	Non-Coding	XGB_PSC
creD	Core	8	0.0074	0.0189008	Coding	XGB_PSC
group_15900	Core	8	0.0074	0.0189008	Coding	XGB_PSC
ispB	Core	8	0.0074	0.0189008	Coding	XGB_PSC
tauB	Soft Core	8	0.0074	0.0189008	Coding	XGB_PSC
tauB	Soft Core	8	0.0074	0.0189008	Coding	XGB_PSC
epsF_2	Soft Core	9	0.0064	0.017408	Coding	XGB_PSC
group_1530	Shell Genes	9	0.0064	0.017408	Coding	XGB_PSC
group_1531	Shell Genes	9	0.0064	0.017408	Non-Coding	XGB_PSC
group_1531	Shell Genes	9	0.0064	0.017408	Coding	XGB_PSC
group_1773	Soft Core	9	0.0064	0.017408	Coding	XGB_PSC
group_1874	Core	9	0.0064	0.017408	Coding	XGB_PSC
group_304	Shell Genes	9	0.0064	0.017408	Coding	XGB_PSC
group_3173	Soft Core	9	0.0064	0.017408	Coding	XGB_PSC
group_454	Shell Genes	9	0.0064	0.017408	Non-Coding	XGB_PSC
group_454	Shell Genes	9	0.0064	0.017408	Coding	XGB_PSC
group_454	Shell Genes	9	0.0064	0.017408	Coding	XGB_PSC
group_6012	Shell Genes	9	0.0064	0.017408	Coding	XGB_PSC
group_6614	Cloud Genes	9	0.0064	0.017408	Coding	XGB_PSC
group_82	Shell Genes	9	0.0064	0.017408	Coding	XGB_PSC
group_91	Shell Genes	9	0.0064	0.017408	Coding	XGB_PSC
group_91	Shell Genes	9	0.0064	0.017408	Coding	XGB_PSC
lptB_1	Core	9	0.0064	0.017408	Coding	XGB_PSC
lptE	Soft Core	9	0.0064	0.017408	Coding	XGB_PSC
murE	Core	9	0.0064	0.017408	Coding	XGB_PSC
murE	Core	9	0.0064	0.017408	Coding	XGB_PSC
norR_1	Core	9	0.0064	0.017408	Coding	XGB_PSC
spmB	Soft Core	9	0.0064	0.017408	Coding	XGB_PSC
tilS	Soft Core	9	0.0064	0.017408	Coding	XGB_PSC
crp	Soft Core	10	0.0056	0.00897998	Coding	XGB_PSC
fdhA	Core	10	0.0056	0.00897998	Non-Coding	XGB_PSC
group_3176	Soft Core	10	0.0056	0.00897998	Coding	XGB_PSC
group_754	Cloud Genes	10	0.0056	0.00897998	Coding	XGB_PSC
preA	Core	10	0.0056	0.00897998	Coding	XGB_PSC
purU_2	Core	10	0.0056	0.00897998	Non-Coding	XGB_PSC
alaS	Core	11	0.0044	0.00828493	Coding	XGB_PSC
ftsN_1	Soft Core	11	0.0044	0.00828493	Coding	XGB_PSC
group_2526	Cloud Genes	11	0.0044	0.00828493	Coding	XGB_PSC
puuC_2	Core	11	0.0044	0.00828493	Coding	XGB_PSC
puuC_2	Core	11	0.0044	0.00828493	Coding	XGB_PSC
yfdE_1	Core	11	0.0044	0.00828493	Coding	XGB_PSC
fgd	Soft Core	12	0.0026	0.0201306	Coding	XGB_PSC
group_14950	Core	12	0.0026	0.0201306	Coding	XGB_PSC
group_16072	Core	12	0.0026	0.0201306	Non-Coding	XGB_PSC
sotB_1	Core	12	0.0026	0.0201306	Non-Coding	XGB_PSC
xerC_2	Shell Genes	12	0.0026	0.0201306	Coding	XGB_PSC
actIII_2	Soft Core	13	0.0022	0.0143931	Non-Coding	XGB_PSC
argJ	Core	13	0.0022	0.0143931	Coding	XGB_PSC
comEC	Core	13	0.0022	0.0143931	Coding	XGB_PSC
fkpB	Core	13	0.0022	0.0143931	Coding	XGB_PSC
group_1402	Core	13	0.0022	0.0143931	Coding	XGB_PSC
group_15022	Core	13	0.0022	0.0143931	Non-Coding	XGB_PSC
group_15725	Core	13	0.0022	0.0143931	Coding	XGB_PSC
group_16053	Core	13	0.0022	0.0143931	Coding	XGB_PSC
group_2902	Soft Core	13	0.0022	0.0143931	Non-Coding	XGB_PSC
group_312	Shell Genes	13	0.0022	0.0143931	Coding	XGB_PSC
group_3352	Core	13	0.0022	0.0143931	Non-Coding	XGB_PSC
pcaK_3	Core	13	0.0022	0.0143931	Non-Coding	XGB_PSC
preA	Core	13	0.0022	0.0143931	Non-Coding	XGB_PSC
asnO_1	Soft Core	1	0.0622	0.0243138	Coding	RF_nPSC
group_3529	Core	1	0.0622	0.0243138	Coding	RF_nPSC
group_4220	Cloud Genes	1	0.0622	0.0243138	Coding	RF_nPSC
oprM_1	Core	1	0.0622	0.0243138	Coding	RF_nPSC
actIII_2	Soft Core	2	0.0574	0.023092	Non-coding	RF_nPSC
argJ	Core	2	0.0574	0.023092	Coding	RF_nPSC
comEC	Core	2	0.0574	0.023092	Coding	RF_nPSC
fkpB	Core	2	0.0574	0.023092	Coding	RF_nPSC
group_1402	Core	2	0.0574	0.023092	Coding	RF_nPSC
group_15022	Core	2	0.0574	0.023092	Non-coding	RF_nPSC
group_15725	Core	2	0.0574	0.023092	Coding	RF_nPSC
group_16053	Core	2	0.0574	0.023092	Coding	RF_nPSC
group_2902	Soft Core	2	0.0574	0.023092	Non-coding	RF_nPSC
group_312	Shell Genes	2	0.0574	0.023092	Coding	RF_nPSC
group_3352	Core	2	0.0574	0.023092	Non-coding	RF_nPSC
pcaK_3	Core	2	0.0574	0.023092	Non-coding	RF_nPSC
preA	Core	2	0.0574	0.023092	Non-coding	RF_nPSC
citN	Core	3	0.0234	0.0144375	Coding	RF_nPSC
sstT	Soft Core	3	0.0234	0.0144375	Coding	RF_nPSC
group_4245	Cloud Genes	4	0.0212	0.0138043	Coding	RF_nPSC
icd_1	Soft Core	4	0.0212	0.0138043	Coding	RF_nPSC
rcsC_1	Soft Core	4	0.0212	0.0138043	Coding	RF_nPSC
group_1471	Soft Core	5	0.0202	0.0142815	Non-coding	RF_nPSC
group_3319	Core	5	0.0202	0.0142815	Coding	RF_nPSC
group_5335	Cloud Genes	5	0.0202	0.0142815	Coding	RF_nPSC
group_685	Soft Core	5	0.0202	0.0142815	Coding	RF_nPSC
group_984	Soft Core	5	0.0202	0.0142815	Non-coding	RF_nPSC
hdfR_1	Soft Core	5	0.0202	0.0142815	Non-coding	RF_nPSC
bamA_2	Core	6	0.019	0.0130767	Coding	RF_nPSC
cmpR_5	Shell Genes	6	0.019	0.0130767	Coding	RF_nPSC
dusA	Soft Core	6	0.019	0.0130767	Coding	RF_nPSC
gloA_3	Core	6	0.019	0.0130767	Coding	RF_nPSC
group_128	Shell Genes	6	0.019	0.0130767	Coding	RF_nPSC
group_197	Shell Genes	6	0.019	0.0130767	Coding	RF_nPSC
group_24	Shell Genes	6	0.019	0.0130767	Non-coding	RF_nPSC
group_7729	Cloud Genes	6	0.019	0.0130767	Coding	RF_nPSC
psiF	Core	6	0.019	0.0130767	Coding	RF_nPSC
rhlA_1	Shell Genes	6	0.019	0.0130767	Non-coding	RF_nPSC
group_10164	Cloud Genes	7	0.0188	0.0132121	Coding	RF_nPSC
group_15664	Core	8	0.0144	0.0120266	Coding	RF_nPSC
aam_1	Core	9	0.014	0.0134164	Coding	RF_nPSC
adk	Core	9	0.014	0.0134164	Non-coding	RF_nPSC
czcA_1	Core	9	0.014	0.0134164	Coding	RF_nPSC
glgA	Soft Core	9	0.014	0.0134164	Coding	RF_nPSC
group_5180	Soft Core	9	0.014	0.0134164	Coding	RF_nPSC
mcpU_2	Core	9	0.014	0.0134164	Coding	RF_nPSC
mcpU_2	Core	9	0.014	0.0134164	Coding	RF_nPSC
mcpU_2	Core	9	0.014	0.0134164	Coding	RF_nPSC
naiP	Soft Core	9	0.014	0.0134164	Coding	RF_nPSC
tsaB	Soft Core	9	0.014	0.0134164	Non-coding	RF_nPSC
ccoN1_1	Core	10	0.0134	0.017676	Coding	RF_nPSC
group_5163	Cloud Genes	10	0.0134	0.017676	Coding	RF_nPSC
nhaP	Soft Core	10	0.0134	0.017676	Coding	RF_nPSC
group_1239	Core	11	0.0126	0.0125395	Coding	RF_nPSC
group_3381	Soft Core	11	0.0126	0.0125395	Coding	RF_nPSC
group_6349	Shell Genes	12	0.0104	0.0188637	Non-coding	RF_nPSC
umuC	Shell Genes	12	0.0104	0.0188637	Coding	RF_nPSC
yxaF_1	Shell Genes	12	0.0104	0.0188637	Non-coding	RF_nPSC
group_15053	Core	13	0.0046	0.0135218	Coding	RF_nPSC
group_2285	Shell Genes	13	0.0046	0.0135218	Coding	RF_nPSC
group_4344	Shell Genes	13	0.0046	0.0135218	Coding	RF_nPSC
group_16215	Core	14	0.0044	0.0151208	Non-coding	RF_nPSC
group_2706	Cloud Genes	14	0.0044	0.0151208	Coding	RF_nPSC
group_5721	Soft Core	14	0.0044	0.0151208	Coding	RF_nPSC
group_764	Shell Genes	14	0.0044	0.0151208	Coding	RF_nPSC
group_845	Soft Core	14	0.0044	0.0151208	Coding	RF_nPSC
pcaK_1	Core	14	0.0044	0.0151208	Coding	RF_nPSC
soxC_2	Core	14	0.0044	0.0151208	Non-coding	RF_nPSC
glpT_1	Core	1	0.0908	0.0339906	Coding	XGB_nPSC
glpT_1	Core	1	0.0908	0.0339906	Coding	XGB_nPSC
group_15262	Core	1	0.0908	0.0339906	Coding	XGB_nPSC
group_15262	Core	1	0.0908	0.0339906	Non-Coding	XGB_nPSC
group_4085	Shell Genes	1	0.0908	0.0339906	Non-Coding	XGB_nPSC
group_8284	Cloud Genes	1	0.0908	0.0339906	Coding	XGB_nPSC
group_93	Shell Genes	1	0.0908	0.0339906	Non-Coding	XGB_nPSC
group_94	Shell Genes	1	0.0908	0.0339906	Non-Coding	XGB_nPSC
rbsK	Core	1	0.0908	0.0339906	Coding	XGB_nPSC
rbsK	Core	1	0.0908	0.0339906	Coding	XGB_nPSC
rbsK	Core	1	0.0908	0.0339906	Coding	XGB_nPSC
rbsK	Core	1	0.0908	0.0339906	Non-Coding	XGB_nPSC
arnD	Core	2	0.066	0.0294618	Coding	XGB_nPSC
efpA	Soft Core	2	0.066	0.0294618	Coding	XGB_nPSC
group_1464	Core	2	0.066	0.0294618	Coding	XGB_nPSC
group_15752	Core	2	0.066	0.0294618	Coding	XGB_nPSC
group_16470	Core	2	0.066	0.0294618	Coding	XGB_nPSC
group_2598	Shell Genes	2	0.066	0.0294618	Coding	XGB_nPSC
group_3303	Soft Core	2	0.066	0.0294618	Coding	XGB_nPSC
group_39	Shell Genes	2	0.066	0.0294618	Coding	XGB_nPSC
group_4439	Cloud Genes	2	0.066	0.0294618	Coding	XGB_nPSC
group_643	Core	2	0.066	0.0294618	Coding	XGB_nPSC
group_643	Core	2	0.066	0.0294618	Coding	XGB_nPSC
treZ	Soft Core	2	0.066	0.0294618	Coding	XGB_nPSC
zapE_3	Core	2	0.066	0.0294618	Coding	XGB_nPSC
acoB	Soft Core	3	0.0648	0.027294	Coding	XGB_nPSC
group_1038	Shell Genes	3	0.0648	0.027294	Non-Coding	XGB_nPSC
group_16055	Core	3	0.0648	0.027294	Non-Coding	XGB_nPSC
group_1889	Core	3	0.0648	0.027294	Coding	XGB_nPSC
group_196	Shell Genes	3	0.0648	0.027294	Coding	XGB_nPSC
group_3469	Soft Core	3	0.0648	0.027294	Coding	XGB_nPSC
group_464	Cloud Genes	3	0.0648	0.027294	Non-Coding	XGB_nPSC
group_499	Shell Genes	3	0.0648	0.027294	Coding	XGB_nPSC
group_621	Shell Genes	3	0.0648	0.027294	Coding	XGB_nPSC
group_621	Shell Genes	3	0.0648	0.027294	Coding	XGB_nPSC
mdtA_4	Core	3	0.0648	0.027294	Coding	XGB_nPSC
metQ_1	Core	3	0.0648	0.027294	Coding	XGB_nPSC
pdeB_2	Soft Core	3	0.0648	0.027294	Coding	XGB_nPSC
pgl_2	Soft Core	3	0.0648	0.027294	Coding	XGB_nPSC
qorA_1	Core	3	0.0648	0.027294	Non-Coding	XGB_nPSC
argO	Core	5	0.0536	0.0275507	Coding	XGB_nPSC
bvgA_2	Core	4	0.0536	0.0266653	Coding	XGB_nPSC
garR_4	Core	4	0.0536	0.0266653	Coding	XGB_nPSC
garR_4	Core	4	0.0536	0.0266653	Coding	XGB_nPSC
group_3305	Soft Core	5	0.0536	0.0275507	Coding	XGB_nPSC
group_3305	Soft Core	5	0.0536	0.0275507	Coding	XGB_nPSC
group_4170	Cloud Genes	4	0.0536	0.0266653	Coding	XGB_nPSC
group_826	Soft Core	4	0.0536	0.0266653	Coding	XGB_nPSC
ttgI_1	Soft Core	5	0.0536	0.0275507	Coding	XGB_nPSC
group_10	Shell Genes	8	0.0362	0.0207258	Coding	XGB_nPSC
group_10	Shell Genes	8	0.0362	0.0207258	Coding	XGB_nPSC
group_1620	Shell Genes	8	0.0362	0.0207258	Non-Coding	XGB_nPSC
group_5090	Soft Core	8	0.0362	0.0207258	Non-Coding	XGB_nPSC
group_5163	Cloud Genes	8	0.0362	0.0207258	Coding	XGB_nPSC
jefA	Soft Core	8	0.0362	0.0207258	Coding	XGB_nPSC
pdxB	Core	8	0.0362	0.0207258	Coding	XGB_nPSC
accA_2	Core	9	0.029	0.0165831	Coding	XGB_nPSC
acrB_1	Core	9	0.029	0.0165831	Non-Coding	XGB_nPSC
aguA_2	Shell Genes	9	0.029	0.0165831	Coding	XGB_nPSC
antB	Core	9	0.029	0.0165831	Coding	XGB_nPSC
apbE	Core	9	0.029	0.0165831	Coding	XGB_nPSC
argP_2	Soft Core	9	0.029	0.0165831	Non-Coding	XGB_nPSC
aroC	Soft Core	9	0.029	0.0165831	Coding	XGB_nPSC
aroH_1	Core	9	0.029	0.0165831	Non-Coding	XGB_nPSC
aroH_2	Soft Core	9	0.029	0.0165831	Coding	XGB_nPSC
atoC_1	Core	9	0.029	0.0165831	Coding	XGB_nPSC
atpD	Core	9	0.029	0.0165831	Coding	XGB_nPSC
bamA_2	Core	9	0.029	0.0165831	Coding	XGB_nPSC
bauA_1	Core	9	0.029	0.0165831	Coding	XGB_nPSC
bdlA_1	Soft Core	9	0.029	0.0165831	Coding	XGB_nPSC
benM_1	Core	9	0.029	0.0165831	Coding	XGB_nPSC
bfrD_1	Shell Genes	9	0.029	0.0165831	Coding	XGB_nPSC
bphP	Core	9	0.029	0.0165831	Coding	XGB_nPSC
cat1	Core	9	0.029	0.0165831	Non-Coding	XGB_nPSC
cdaR	Core	9	0.029	0.0165831	Coding	XGB_nPSC
cirA	Core	9	0.029	0.0165831	Non-Coding	XGB_nPSC
clpB_2	Soft Core	9	0.029	0.0165831	Coding	XGB_nPSC
csrA_1	Core	9	0.029	0.0165831	Non-Coding	XGB_nPSC
csrA_3	Shell Genes	9	0.029	0.0165831	Non-Coding	XGB_nPSC
csrA_3	Shell Genes	9	0.029	0.0165831	Coding	XGB_nPSC
dacB	Core	9	0.029	0.0165831	Non-Coding	XGB_nPSC
dinB	Core	9	0.029	0.0165831	Coding	XGB_nPSC
dltA_2	Core	9	0.029	0.0165831	Coding	XGB_nPSC
dmlR_23	Soft Core	9	0.029	0.0165831	Coding	XGB_nPSC
dnaG	Core	9	0.029	0.0165831	Coding	XGB_nPSC
epsF_3	Soft Core	9	0.029	0.0165831	Coding	XGB_nPSC
fabG2	Shell Genes	9	0.029	0.0165831	Coding	XGB_nPSC
glnA_1	Core	9	0.029	0.0165831	Non-Coding	XGB_nPSC
glnL	Soft Core	9	0.029	0.0165831	Non-Coding	XGB_nPSC
gltA	Core	9	0.029	0.0165831	Coding	XGB_nPSC
group_1008	Core	9	0.029	0.0165831	Coding	XGB_nPSC
group_1016	Shell Genes	9	0.029	0.0165831	Coding	XGB_nPSC
group_1016	Shell Genes	9	0.029	0.0165831	Non-Coding	XGB_nPSC
group_1017	Shell Genes	9	0.029	0.0165831	Non-Coding	XGB_nPSC
group_107	Shell Genes	9	0.029	0.0165831	Coding	XGB_nPSC
group_11522	Cloud Genes	9	0.029	0.0165831	Coding	XGB_nPSC
group_118	Shell Genes	9	0.029	0.0165831	Coding	XGB_nPSC
group_1180	Core	9	0.029	0.0165831	Coding	XGB_nPSC
group_1276	Core	9	0.029	0.0165831	Non-Coding	XGB_nPSC
group_1276	Core	9	0.029	0.0165831	Non-Coding	XGB_nPSC
group_1277	Core	9	0.029	0.0165831	Non-Coding	XGB_nPSC
group_1277	Core	9	0.029	0.0165831	Non-Coding	XGB_nPSC
group_1285	Soft Core	9	0.029	0.0165831	Coding	XGB_nPSC
group_12865	Cloud Genes	9	0.029	0.0165831	Coding	XGB_nPSC
group_130	Soft Core	9	0.029	0.0165831	Coding	XGB_nPSC
group_134	Shell Genes	9	0.029	0.0165831	Coding	XGB_nPSC
group_14579	Core	9	0.029	0.0165831	Non-Coding	XGB_nPSC
group_14582	Core	9	0.029	0.0165831	Non-Coding	XGB_nPSC
group_1478	Soft Core	9	0.029	0.0165831	Coding	XGB_nPSC
group_14813	Core	9	0.029	0.0165831	Coding	XGB_nPSC
group_14813	Core	9	0.029	0.0165831	Coding	XGB_nPSC
group_15203	Core	9	0.029	0.0165831	Coding	XGB_nPSC
group_15366	Core	9	0.029	0.0165831	Non-Coding	XGB_nPSC
group_156	Shell Genes	9	0.029	0.0165831	Coding	XGB_nPSC
group_15684	Core	9	0.029	0.0165831	Coding	XGB_nPSC
group_15775	Core	9	0.029	0.0165831	Coding	XGB_nPSC
group_15814	Core	9	0.029	0.0165831	Coding	XGB_nPSC
group_15987	Core	9	0.029	0.0165831	Coding	XGB_nPSC
group_160	Shell Genes	9	0.029	0.0165831	Coding	XGB_nPSC
group_16031	Core	9	0.029	0.0165831	Coding	XGB_nPSC
group_16083	Core	9	0.029	0.0165831	Non-Coding	XGB_nPSC
group_1625	Cloud Genes	9	0.029	0.0165831	Coding	XGB_nPSC
group_16262	Core	9	0.029	0.0165831	Coding	XGB_nPSC
group_16317	Core	9	0.029	0.0165831	Non-Coding	XGB_nPSC
group_16327	Core	9	0.029	0.0165831	Coding	XGB_nPSC
group_16348	Core	9	0.029	0.0165831	Coding	XGB_nPSC
group_16445	Core	9	0.029	0.0165831	Coding	XGB_nPSC
group_170	Shell Genes	9	0.029	0.0165831	Coding	XGB_nPSC
group_170	Shell Genes	9	0.029	0.0165831	Non-Coding	XGB_nPSC
group_1729	Cloud Genes	9	0.029	0.0165831	Non-Coding	XGB_nPSC
group_1841	Soft Core	9	0.029	0.0165831	Coding	XGB_nPSC
group_1855	Core	9	0.029	0.0165831	Non-Coding	XGB_nPSC
group_1857	Core	9	0.029	0.0165831	Coding	XGB_nPSC
group_193	Shell Genes	9	0.029	0.0165831	Coding	XGB_nPSC
group_1932	Core	9	0.029	0.0165831	Coding	XGB_nPSC
group_1939	Core	9	0.029	0.0165831	Non-Coding	XGB_nPSC
group_1944	Core	9	0.029	0.0165831	Coding	XGB_nPSC
group_20	Shell Genes	9	0.029	0.0165831	Coding	XGB_nPSC
group_2002	Soft Core	9	0.029	0.0165831	Coding	XGB_nPSC
group_2018	Soft Core	9	0.029	0.0165831	Non-Coding	XGB_nPSC
group_2093	Core	9	0.029	0.0165831	Coding	XGB_nPSC
group_2121	Soft Core	9	0.029	0.0165831	Coding	XGB_nPSC
group_2122	Soft Core	9	0.029	0.0165831	Coding	XGB_nPSC
group_2126	Soft Core	9	0.029	0.0165831	Coding	XGB_nPSC
group_2261	Core	9	0.029	0.0165831	Non-Coding	XGB_nPSC
group_2262	Soft Core	9	0.029	0.0165831	Non-Coding	XGB_nPSC
group_24	Shell Genes	9	0.029	0.0165831	Coding	XGB_nPSC
group_2404	Shell Genes	9	0.029	0.0165831	Coding	XGB_nPSC
group_2404	Shell Genes	9	0.029	0.0165831	Coding	XGB_nPSC
group_2440	Core	9	0.029	0.0165831	Coding	XGB_nPSC
group_2458	Shell Genes	9	0.029	0.0165831	Non-Coding	XGB_nPSC
group_2458	Shell Genes	9	0.029	0.0165831	Non-Coding	XGB_nPSC
group_247	Shell Genes	9	0.029	0.0165831	Coding	XGB_nPSC
group_247	Shell Genes	9	0.029	0.0165831	Coding	XGB_nPSC
group_248	Shell Genes	9	0.029	0.0165831	Coding	XGB_nPSC
group_253	Shell Genes	9	0.029	0.0165831	Coding	XGB_nPSC
group_2573	Cloud Genes	9	0.029	0.0165831	Coding	XGB_nPSC
group_259	Shell Genes	9	0.029	0.0165831	Coding	XGB_nPSC
group_259	Shell Genes	9	0.029	0.0165831	Non-Coding	XGB_nPSC
group_2598	Shell Genes	9	0.029	0.0165831	Coding	XGB_nPSC
group_2610	Cloud Genes	9	0.029	0.0165831	Coding	XGB_nPSC
group_2624	Cloud Genes	9	0.029	0.0165831	Coding	XGB_nPSC
group_267	Shell Genes	9	0.029	0.0165831	Coding	XGB_nPSC
group_2735	Cloud Genes	9	0.029	0.0165831	Coding	XGB_nPSC
group_275	Core	9	0.029	0.0165831	Non-Coding	XGB_nPSC
group_295	Shell Genes	9	0.029	0.0165831	Non-Coding	XGB_nPSC
group_2969	Core	9	0.029	0.0165831	Coding	XGB_nPSC
group_304	Shell Genes	9	0.029	0.0165831	Coding	XGB_nPSC
group_306	Shell Genes	9	0.029	0.0165831	Coding	XGB_nPSC
group_364	Shell Genes	9	0.029	0.0165831	Coding	XGB_nPSC
group_365	Shell Genes	9	0.029	0.0165831	Non-Coding	XGB_nPSC
group_3714	Core	9	0.029	0.0165831	Coding	XGB_nPSC
group_3829	Core	9	0.029	0.0165831	Coding	XGB_nPSC
group_39	Shell Genes	9	0.029	0.0165831	Coding	XGB_nPSC
group_393	Shell Genes	9	0.029	0.0165831	Coding	XGB_nPSC
group_4033	Cloud Genes	9	0.029	0.0165831	Coding	XGB_nPSC
group_4071	Cloud Genes	9	0.029	0.0165831	Coding	XGB_nPSC
group_4304	Shell Genes	9	0.029	0.0165831	Coding	XGB_nPSC
group_44	Shell Genes	9	0.029	0.0165831	Coding	XGB_nPSC
group_440	Shell Genes	9	0.029	0.0165831	Coding	XGB_nPSC
group_440	Shell Genes	9	0.029	0.0165831	Coding	XGB_nPSC
group_4435	Shell Genes	9	0.029	0.0165831	Non-Coding	XGB_nPSC
group_4436	Shell Genes	9	0.029	0.0165831	Non-Coding	XGB_nPSC
group_4574	Cloud Genes	9	0.029	0.0165831	Coding	XGB_nPSC
group_46	Shell Genes	9	0.029	0.0165831	Coding	XGB_nPSC
group_4736	Cloud Genes	9	0.029	0.0165831	Coding	XGB_nPSC
group_4827	Cloud Genes	9	0.029	0.0165831	Non-Coding	XGB_nPSC
group_485	Shell Genes	9	0.029	0.0165831	Coding	XGB_nPSC
group_4899	Cloud Genes	9	0.029	0.0165831	Non-Coding	XGB_nPSC
group_5154	Cloud Genes	9	0.029	0.0165831	Coding	XGB_nPSC
group_5314	Soft Core	9	0.029	0.0165831	Coding	XGB_nPSC
group_541	Core	9	0.029	0.0165831	Coding	XGB_nPSC
group_566	Cloud Genes	9	0.029	0.0165831	Coding	XGB_nPSC
group_5699	Shell Genes	9	0.029	0.0165831	Coding	XGB_nPSC
group_5778	Cloud Genes	9	0.029	0.0165831	Coding	XGB_nPSC
group_586	Cloud Genes	9	0.029	0.0165831	Coding	XGB_nPSC
group_5860	Soft Core	9	0.029	0.0165831	Non-Coding	XGB_nPSC
group_589	Cloud Genes	9	0.029	0.0165831	Coding	XGB_nPSC
group_5975	Soft Core	9	0.029	0.0165831	Coding	XGB_nPSC
group_6067	Shell Genes	9	0.029	0.0165831	Coding	XGB_nPSC
group_6265	Soft Core	9	0.029	0.0165831	Coding	XGB_nPSC
group_63	Shell Genes	9	0.029	0.0165831	Coding	XGB_nPSC
group_638	Core	9	0.029	0.0165831	Coding	XGB_nPSC
group_641	Core	9	0.029	0.0165831	Coding	XGB_nPSC
group_6524	Cloud Genes	9	0.029	0.0165831	Coding	XGB_nPSC
group_694	Core	9	0.029	0.0165831	Non-Coding	XGB_nPSC
group_7024	Shell Genes	9	0.029	0.0165831	Coding	XGB_nPSC
group_708	Soft Core	9	0.029	0.0165831	Non-Coding	XGB_nPSC
group_7471	Shell Genes	9	0.029	0.0165831	Coding	XGB_nPSC
group_7476	Cloud Genes	9	0.029	0.0165831	Coding	XGB_nPSC
group_769	Shell Genes	9	0.029	0.0165831	Coding	XGB_nPSC
group_7752	Cloud Genes	9	0.029	0.0165831	Coding	XGB_nPSC
group_803	Shell Genes	9	0.029	0.0165831	Coding	XGB_nPSC
group_825	Shell Genes	9	0.029	0.0165831	Coding	XGB_nPSC
group_8451	Cloud Genes	9	0.029	0.0165831	Non-Coding	XGB_nPSC
group_8452	Cloud Genes	9	0.029	0.0165831	Non-Coding	XGB_nPSC
group_861	Core	9	0.029	0.0165831	Non-Coding	XGB_nPSC
group_8896	Cloud Genes	9	0.029	0.0165831	Coding	XGB_nPSC
group_93	Shell Genes	9	0.029	0.0165831	Non-Coding	XGB_nPSC
group_93	Shell Genes	9	0.029	0.0165831	Non-Coding	XGB_nPSC
group_941	Soft Core	9	0.029	0.0165831	Coding	XGB_nPSC
group_95	Soft Core	9	0.029	0.0165831	Coding	XGB_nPSC
group_97	Shell Genes	9	0.029	0.0165831	Coding	XGB_nPSC
group_993	Shell Genes	9	0.029	0.0165831	Coding	XGB_nPSC
hcaB	Core	9	0.029	0.0165831	Coding	XGB_nPSC
hcnA_1	Soft Core	9	0.029	0.0165831	Coding	XGB_nPSC
hyuC	Core	9	0.029	0.0165831	Coding	XGB_nPSC
icaA	Core	9	0.029	0.0165831	Coding	XGB_nPSC
ileS	Core	9	0.029	0.0165831	Coding	XGB_nPSC
ilvI	Soft Core	9	0.029	0.0165831	Non-Coding	XGB_nPSC
ispU	Soft Core	9	0.029	0.0165831	Coding	XGB_nPSC
jefA	Soft Core	9	0.029	0.0165831	Coding	XGB_nPSC
lcrV	Core	9	0.029	0.0165831	Coding	XGB_nPSC
leuB	Core	9	0.029	0.0165831	Coding	XGB_nPSC
leuB	Core	9	0.029	0.0165831	Coding	XGB_nPSC
lgrD_2	Shell Genes	9	0.029	0.0165831	Coding	XGB_nPSC
lgrD_2	Shell Genes	9	0.029	0.0165831	Coding	XGB_nPSC
ligA	Core	9	0.029	0.0165831	Coding	XGB_nPSC
lipR	Soft Core	9	0.029	0.0165831	Coding	XGB_nPSC
lipR	Soft Core	9	0.029	0.0165831	Coding	XGB_nPSC
lldD_1	Core	9	0.029	0.0165831	Coding	XGB_nPSC
lolE_1	Soft Core	9	0.029	0.0165831	Coding	XGB_nPSC
lpxL_2	Core	9	0.029	0.0165831	Coding	XGB_nPSC
lutA	Core	9	0.029	0.0165831	Coding	XGB_nPSC
macB_1	Core	9	0.029	0.0165831	Coding	XGB_nPSC
mdtD	Soft Core	9	0.029	0.0165831	Coding	XGB_nPSC
mdtD	Soft Core	9	0.029	0.0165831	Coding	XGB_nPSC
metH	Core	9	0.029	0.0165831	Coding	XGB_nPSC
metQ_2	Soft Core	9	0.029	0.0165831	Coding	XGB_nPSC
mgtC_2	Core	9	0.029	0.0165831	Non-Coding	XGB_nPSC
mnmE	Core	9	0.029	0.0165831	Non-Coding	XGB_nPSC
mnmE	Core	9	0.029	0.0165831	Non-Coding	XGB_nPSC
murJ_1	Core	9	0.029	0.0165831	Coding	XGB_nPSC
nagK	Core	9	0.029	0.0165831	Coding	XGB_nPSC
narY	Soft Core	9	0.029	0.0165831	Coding	XGB_nPSC
norG_2	Soft Core	9	0.029	0.0165831	Coding	XGB_nPSC
norR_1	Core	9	0.029	0.0165831	Coding	XGB_nPSC
nosF	Soft Core	9	0.029	0.0165831	Coding	XGB_nPSC
nrtD_2	Soft Core	9	0.029	0.0165831	Coding	XGB_nPSC
nuoL	Soft Core	9	0.029	0.0165831	Coding	XGB_nPSC
oprD_7	Core	9	0.029	0.0165831	Coding	XGB_nPSC
pcaH	Core	9	0.029	0.0165831	Coding	XGB_nPSC
pcaK_3	Core	9	0.029	0.0165831	Coding	XGB_nPSC
pdhB	Soft Core	9	0.029	0.0165831	Coding	XGB_nPSC
pgrR_8	Soft Core	9	0.029	0.0165831	Coding	XGB_nPSC
phaA	Soft Core	9	0.029	0.0165831	Coding	XGB_nPSC
pncB2_2	Core	9	0.029	0.0165831	Non-Coding	XGB_nPSC
preA	Core	9	0.029	0.0165831	Coding	XGB_nPSC
prtR_1	Core	9	0.029	0.0165831	Non-Coding	XGB_nPSC
pyrC_2	Soft Core	9	0.029	0.0165831	Coding	XGB_nPSC
pyrC_2	Soft Core	9	0.029	0.0165831	Coding	XGB_nPSC
rarA	Soft Core	9	0.029	0.0165831	Coding	XGB_nPSC
rcsC_10	Core	9	0.029	0.0165831	Coding	XGB_nPSC
recF_1	Shell Genes	9	0.029	0.0165831	Coding	XGB_nPSC
rhlA_1	Shell Genes	9	0.029	0.0165831	Coding	XGB_nPSC
rhlG	Soft Core	9	0.029	0.0165831	Coding	XGB_nPSC
rhtC_3	Soft Core	9	0.029	0.0165831	Coding	XGB_nPSC
rhtC_3	Soft Core	9	0.029	0.0165831	Coding	XGB_nPSC
rlmB	Core	9	0.029	0.0165831	Coding	XGB_nPSC
rlmG	Core	9	0.029	0.0165831	Coding	XGB_nPSC
rnr	Core	9	0.029	0.0165831	Coding	XGB_nPSC
rpmE2	Core	9	0.029	0.0165831	Coding	XGB_nPSC
rsxD	Soft Core	9	0.029	0.0165831	Coding	XGB_nPSC
sasA_1	Core	9	0.029	0.0165831	Coding	XGB_nPSC
secD_2	Soft Core	9	0.029	0.0165831	Coding	XGB_nPSC
secY	Core	9	0.029	0.0165831	Coding	XGB_nPSC
soj_5	Cloud Genes	9	0.029	0.0165831	Coding	XGB_nPSC
speE_2	Core	9	0.029	0.0165831	Coding	XGB_nPSC
sseB	Core	9	0.029	0.0165831	Coding	XGB_nPSC
ssuA_7	Shell Genes	9	0.029	0.0165831	Coding	XGB_nPSC
stp	Soft Core	9	0.029	0.0165831	Coding	XGB_nPSC
tilS	Soft Core	9	0.029	0.0165831	Coding	XGB_nPSC
trmR_2	Core	9	0.029	0.0165831	Coding	XGB_nPSC
ttuD	Soft Core	9	0.029	0.0165831	Coding	XGB_nPSC
uhpC	Core	9	0.029	0.0165831	Non-Coding	XGB_nPSC
ureC	Core	9	0.029	0.0165831	Coding	XGB_nPSC
uvrB_1	Cloud Genes	9	0.029	0.0165831	Coding	XGB_nPSC
uvrD	Core	9	0.029	0.0165831	Coding	XGB_nPSC
wspC	Soft Core	9	0.029	0.0165831	Coding	XGB_nPSC
xerC_2	Shell Genes	9	0.029	0.0165831	Coding	XGB_nPSC
ybjJ	Core	9	0.029	0.0165831	Coding	XGB_nPSC
yhcG	Shell Genes	9	0.029	0.0165831	Coding	XGB_nPSC
yidC	Core	9	0.029	0.0165831	Non-Coding	XGB_nPSC
ynbC	Core	9	0.029	0.0165831	Coding	XGB_nPSC
yqcC	Soft Core	9	0.029	0.0165831	Coding	XGB_nPSC
yycB_1	Core	9	0.029	0.0165831	Coding	XGB_nPSC
zntB_2	Core	9	0.029	0.0165831	Non-Coding	XGB_nPSC
zraR_2	Soft Core	9	0.029	0.0165831	Coding	XGB_nPSC
alx	Core	10	0.0282	0.0152565	Coding	XGB_nPSC
alx	Core	10	0.0282	0.0152565	Coding	XGB_nPSC
group_3512	Shell Genes	10	0.0282	0.0152565	Coding	XGB_nPSC
group_62	Shell Genes	10	0.0282	0.0152565	Coding	XGB_nPSC
rng	Core	10	0.0282	0.0152565	Coding	XGB_nPSC
rplX	Core	10	0.0282	0.0152565	Coding	XGB_nPSC
group_2438	Shell Genes	12	0.0152	0.0198232	Non-Coding	XGB_nPSC
group_549	Soft Core	12	0.0152	0.0198232	Coding	XGB_nPSC
group_7813	Cloud Genes	12	0.0152	0.0198232	Non-Coding	XGB_nPSC
rne	Soft Core	12	0.0152	0.0198232	Coding	XGB_nPSC
ahpF	Soft Core	13	0.003	0.0216102	Coding	XGB_nPSC
aprA_1	Core	13	0.003	0.0216102	Coding	XGB_nPSC
clsB	Core	13	0.003	0.0216102	Coding	XGB_nPSC
clsB	Core	13	0.003	0.0216102	Coding	XGB_nPSC
dusB	Core	13	0.003	0.0216102	Coding	XGB_nPSC
group_14782	Core	13	0.003	0.0216102	Non-Coding	XGB_nPSC
group_291	Shell Genes	13	0.003	0.0216102	Coding	XGB_nPSC
group_3521	Core	13	0.003	0.0216102	Non-Coding	XGB_nPSC
group_3943	Soft Core	13	0.003	0.0216102	Coding	XGB_nPSC
group_4415	Cloud Genes	13	0.003	0.0216102	Coding	XGB_nPSC
group_445	Shell Genes	13	0.003	0.0216102	Coding	XGB_nPSC
group_4690	Cloud Genes	13	0.003	0.0216102	Non-Coding	XGB_nPSC
group_8149	Cloud Genes	13	0.003	0.0216102	Non-Coding	XGB_nPSC
group_984	Soft Core	13	0.003	0.0216102	Non-Coding	XGB_nPSC
nadA	Core	13	0.003	0.0216102	Coding	XGB_nPSC
nadA	Core	13	0.003	0.0216102	Coding	XGB_nPSC
napA_2	Soft Core	13	0.003	0.0216102	Coding	XGB_nPSC
nrtD_1	Soft Core	13	0.003	0.0216102	Coding	XGB_nPSC
rnhB	Core	13	0.003	0.0216102	Coding	XGB_nPSC
yjhB_1	Core	13	0.003	0.0216102	Coding	XGB_nPSC
yjhB_1	Core	13	0.003	0.0216102	Coding	XGB_nPSC
amiE	Core	14	0.003	0.0121244	Non-Coding	XGB_nPSC
group_1365	Core	14	0.003	0.0121244	Non-Coding	XGB_nPSC
group_5144	Cloud Genes	14	0.003	0.0121244	Coding	XGB_nPSC
group_5985	Soft Core	14	0.003	0.0121244	Non-Coding	XGB_nPSC
ltaE_2	Core	14	0.003	0.0121244	Non-Coding	XGB_nPSC
sdhB	Core	14	0.003	0.0121244	Coding	XGB_nPSC
topB_1	Cloud Genes	14	0.003	0.0121244	Coding	XGB_nPSC
tpx	Core	14	0.003	0.0121244	Coding	XGB_nPSC
