# Supplementary material for: Predictive modeling of antibiotic eradication therapy success for new-onset Pseudomonas aeruginosa pulmonary infections in children with cystic fibrosis
Source: PLoS Comput Biol. 2023 Sep 6;19(9):e1011424. doi: 10.1371/journal.pcbi.1011424 (PMC10506723; doi:10.1371/journal.pcbi.1011424)
Supplement: S3 Table — (XLSX) [file pcbi.1011424.s003.xlsx]

## Sheet: SupplementaryTable3
Gene name	Mean	std	Correlation Group	Region	Pangenome	Product	Functional Category	Function
popB	0.0406	0.0150877	1	Coding	Core	invasin B, T3SS	Virulence	Invasion
soxS	0.0366	0.0187734	2	Coding	Soft Core	AraC family transcriptional regulator, mar-sox-rob regulon activator	Transcriptional regulation	soxS
group_5119	0.0232	0.0140627	3	Coding	Cloud Genes	tigr03745 family integrating conjugative element membrane protein	MGE	Conjugation
group_888	0.0232	0.0140627	3	Non-coding	Soft Core	hypothetical protein	Unknown	Unknown
hyuC	0.0232	0.0140627	3	Coding	Core	beta-ureidopropionase / N-carbamoyl-L-amino-acid hydrolase	Metabolism	Amino acid
hisP	0.0232	0.0140627	3	Coding	Core	histidine transport system ATP-binding protein	Virulence	Histidine
yddE	0.0232	0.0140627	3	Non-coding	Core	uncharacterized isomerase pa3578	Virulence	Isomerase
group_1043	0.0224	0.0133507	4	Coding	Cloud Genes	tape measure protein	Unknown	Unknown
dgoT_2	0.0224	0.0133507	4	Coding	Soft Core	MFS transporter, ACS family, D-galactonate transporter	Virulence	Unknown
group_467	0.0224	0.0133507	4	Coding	Shell Genes	orf 424	Virulence	Unknown
ycaC	0.0224	0.0133507	4	Coding	Core	hydrolase	Virulence	Hydrolase
FliK_2	0.0218	0.0138838	5	Coding	Core	flagellar hook-length control protein FliK	Virulence	Motility
frcC	0.0218	0.0138838	5	Coding	Cloud Genes	fructose transport system permease protein	Metabolism	Amino acid
group_1061	0.0216	0.0137637	6	Non-coding	Cloud Genes	hypothetical protein	Unknown	Unknown
group_6931	0.0216	0.0137637	6	Non-coding	Cloud Genes	hypothetical protein	Unknown	Unknown
BapA	0.0212	0.0140911	7	Coding	Soft Core	large repetitive protein	Virulence	Quorum sensing and adhesion
PelB	0.0212	0.0140911	7	Coding	Core	polysaccharide biosynthesis protein PelB	Biofilm	PEL synthesis
group_3719	0.0212	0.0140911	7	Coding	Core	ydbh domain-containing protein	Unknown	Unknown
group_4529	0.0212	0.0140911	7	Coding	Cloud Genes	atp-binding protein	Unknown	Unknown
FliK_1	0.0212	0.0140911	7	Coding	Core	flagellar hook-length control protein FliK	Virulence	Motility and adhesion
cup	0.0212	0.0140911	7	Coding	Shell Genes	Mat/Ecp fimbriae periplasmic chaperone	Biofilm	Fimbrial structure
pchE/pchF	0.0206	0.0107536	8	Coding	Core	L-cysteine---[L-cysteinyl-carrier protein] ligase PchE	Virulence	Iron Metabolism
GGR	0.0206	0.0107536	8	Coding	Core	digeranylgeranylglycerophospholipid reductase	Metabolism	Glycerophospholipid
rfbB	0.0206	0.0107536	8	Coding	Soft Core	GDP-D-mannose 3', 5'-epimerase	Metabolism	Biosynthesis of cofactors
ompU	0.0198	0.0131134	9	Coding	Core	outer membrane protein OmpU	Virulence	Adhesion
group_8101	0.0198	0.0131134	9	Coding	Cloud Genes	hypothetical protein	Unknown	Unknown
flhA	0.018	0.0131149	10	Coding	Core	Flagellar biosynthesis protein	Virulence	Motility
group_160	0.018	0.0131149	10	Non-coding	Shell Genes	hypothetical protein	Unknown	Unknown
group_1981	0.018	0.0131149	10	Non-coding	Core	hypothetical protein	Unknown	Unknown
group_3342	0.018	0.0131149	10	Non-coding	Core	hypothetical protein	Unknown	Unknown
group_3680	0.018	0.0131149	10	Coding	Soft Core	s9 family peptidase	Unknown	Unknown
AsmA	0.018	0.0131149	10	Coding	Soft Core	AsmA protein	Metabolism	LPS biogenesis
gadC	0.018	0.0131149	10	Non-coding	Soft Core	glutamate:GABA antiporter	Virulence	Quorum sensing
mntH	0.018	0.0131149	10	Coding	Core	manganese transport protein	Virulence	Oxidative stress
rcsR	0.018	0.0131149	10	Coding	Soft Core	heavy metal sensor histidine kinase CusS	Virulence	Quorum sensing
sesA	0.018	0.0131149	10	Non-coding	Core	sesamin methylene transferase	Metabolism	Sesamin
group_468	0.0174	0.0143262	11	Coding	Cloud Genes	putative transposase	MGE	Transposase
yhcG	0.0174	0.0143262	11	Coding	Shell Genes	pddexk nuclease domain-containing protein	Unknown	ATP-binding
alsT_1	0.0162	0.00784602	12	Coding	Soft Core	alanine or glycine:cation symporter, AGCS family	Metabolism	Amino acid
gpx1	0.0162	0.00784602	12	Non-coding	Core	glutathione peroxidase	Metabolism	Peroxidase
ompU	0.0162	0.00784602	12	Coding	Core	outer membrane protein OmpU	Virulence	Adhesion
msrB	0.0162	0.00784602	12	Non-coding	Core	peptide-methionine (R)-S-oxide reductase	Virulence	Oxidative stress
purK	0.014	0.0121655	13	Coding	Soft Core	5-(carboxyamino)imidazole ribonucleotide synthase	CF adaptation	purK
group_4250	0.014	0.0182209	14	Coding	Cloud Genes	host-nuclease inhibitor gam family protein	Unknown	Unknown
group_53	0.014	0.0121655	13	Coding	Shell Genes	dsba family protein	Unknown	Unknown
group_941	0.014	0.0182209	14	Coding	Soft Core	hypothetical protein	Unknown	Unknown
group_106	0.0124	0.00970773	15	Coding	Shell Genes	hypothetical protein	Unknown	Unknown
fimA	0.0124	0.00970773	15	Coding	Cloud Genes	major type 1 subunit fimbrin (pilin)	Biofilm	Motility
clsC	0.0118	0.00983667	16	Coding	Soft Core	cardiolipin synthase C	Metabolism	Glycerophospholipid
group_5201	0.0118	0.00983667	16	Non-coding	Cloud Genes	hypothetical protein	Metabolism	Phospholipid
qseC/luxN	0.0118	0.00983667	16	Coding	Core	two-component system, autoinducer 1 sensor kinase/phosphatase LuxN	Virulence	Quorum-sensing
clpP	0.0094	0.00998198	18	Coding	Core	ATP-dependent Clp protease, protease subunit	Biofilm	Protease
group_1841	0.0094	0.00998198	17	Non-coding	Soft Core	cytochrome c peroxidase	Metabolism	Peroxidase
luxA	0.0092	0.00996795	20	Coding	Soft Core	alkanal monooxygenase alpha chain	Virulence	Quorum sensing
hsbA	0.0092	0.00996795	20	Coding	Core	HptB-dependent secretion and biofilm anti anti-sigma factor	Virulence	Quorum sensing
group_16072	0.0092	0.00996795	20	Non-coding	Core	hypothetical protein	Unknown	Unknown
TraD	0.0092	0.00996795	19	Coding	Shell Genes	conjugal transfer pilus assembly protein TraD	MGE	Conjugation
group_6658	0.0092	0.00996795	19	Coding	Shell Genes	hypothetical protein	Unknown	Unknown
sotB	0.0092	0.00996795	20	Non-coding	Core	MFS transporter, ACS family, D-galactonate transporter	Metabolism	Carbohydrate
xerC	0.0092	0.00996795	20	Coding	Shell Genes	tyrosine-type recombinase/integrase	Metabolism	Recombination
phbB	0.0086	0.0124113	21	Non-coding	Soft Core	acetoacetyl-CoA reductase	Metabolism	Carbon
argJ	0.0086	0.0124113	21	Coding	Core	glutamate N-acetyltransferase / amino-acid N-acetyltransferase	Metabolism	Amino acid
comEC	0.0086	0.0124113	21	Coding	Core	binding and uptake of transforming DNA.	MGE	Transformation
fkpB	0.0086	0.0124113	21	Coding	Core	FKBP-type peptidyl-prolyl cis-trans isomerase SlyD	AMR	Cell growth
group_1402	0.0086	0.0124113	21	Coding	Core	transporter	Unknown	Unknown
rbsC	0.0086	0.0124113	21	Non-coding	Core	ribose transport system permease protein	Metabolism	ABC transporter
AlgI	0.0086	0.0124113	21	Coding	Core	alginate O-acetyltransferase complex protein AlgI	Biofilm	Alginate
dad	0.0086	0.0124113	21	Coding	Core	2,4'-dihydroxyacetophenone dioxygenase	Metabolism	Xenobiotics
group_2902	0.0086	0.0124113	21	Non-coding	Soft Core	hypothetical protein	Unknown	Unknown
group_312	0.0086	0.0124113	21	Coding	Shell Genes	hypothetical protein	Unknown	Unknown
group_3352	0.0086	0.0124113	21	Non-coding	Core	hypothetical protein	Unknown	Unknown
pcaK	0.0086	0.0124113	21	Non-coding	Core	MFS transporter, OFA family, oxalate/formate antiporter	Metabolism	Aromatic carbon
preA	0.0086	0.0124113	21	Non-coding	Core	Dihydrothymine dehydrogenase	Metabolism	Amino acid
group_1478	0.0082	0.00983667	22	Coding	Soft Core	hypothetical protein	Unknown	Unknown
group_2573	0.0082	0.00983667	22	Coding	Cloud Genes	hypothetical protein	Unknown	Unknown
gltI_2	0.008	0.0109545	23	Coding	Soft Core	glutamate/aspartate transport system substrate-binding protein	Metabolism	Glucose uptake
group_1421	0.008	0.0109545	23	Coding	Core	pas domain-containing protein	Unknown	Unknown
mgtA	0.008	0.0109545	23	Coding	Core	phosphatidylinositol alpha 1,6-mannosyltransferase	Metabolism	Lipid
gltI	0.0068	0.00947418	24	Coding	Core	glutamate/aspartate transport system substrate-binding protein	Metabolism	Glucose uptake
fhuA	0.0066	0.00982039	25	Coding	Core	catecholate siderophore receptor	Virulence	Iron Metabolism
osmX	0.0058	0.00907524	26	Coding	Soft Core	osmoprotectant transport system substrate-binding protein	Virulence	Osmoregulation
btuE	0.0036	0.00768375	27	Coding	Core	glutathione peroxidase	Metabolism	Peroxidase
gapA	0.0036	0.00768375	27	Coding	Soft Core	glyceraldehyde 3-phosphate dehydrogenase (phosphorylating)	Virulence	Glycolysis
group_11655	0.0036	0.00768375	27	Coding	Cloud Genes	mu-like prophage major head subunit gpt family protein	MGE	Prophage
group_1626	0.0036	0.00768375	27	Coding	Shell Genes	hypothetical protein	Unknown	Unknown
ABC-2.P	0.0036	0.00768375	27	Coding	Soft Core	ABC-2 type transport system permease protein	AMR	Permease
group_600	0.0036	0.00768375	27	Coding	Cloud Genes	transposase	MGE	Transposase
popB	0.0036	0.00768375	27	Coding	Soft Core	invasin B	Virulence	Invasion
rapA	0.0036	0.00768375	27	Coding	Soft Core	response regulator aspartate phosphatase A	Virulence	Phosphatase
spuC	0.0036	0.00768375	27	Coding	Core	putrescine---pyruvate transaminase	Biofilm	Persistence
macB	0.0036	0.00768375	27	Coding	Core	putative ABC transport system permease protein	AMR	Permease
patA	0.0036	0.00768375	27	Coding	Core	aminotransferase	AMR	Multidrug Efflux
pksS	0.0036	0.00768375	27	Coding	Soft Core	cytochrome P450 StaN	Metabolism	Biosynthesis of other secondary metabolites
sasA_11	0.0036	0.00768375	27	Coding	Shell Genes	two-component system, autoinducer 1 sensor kinase/phosphatase LuxN	Virulence	Quorum sensing andadhesion
sasA_16	0.0036	0.00768375	27	Coding	Core	two-component system, sensor histidine kinase and response regulator FitF	Virulence	Quorum sensing and adhesion
